# Supplementary material for: From hospitalization records to surveillance: The use of local patient profiles to characterize cholera in Vellore, India
Source: PLoS One. 2017 Aug 18;12(8):e0182642. doi: 10.1371/journal.pone.0182642 (PMC5562306; doi:10.1371/journal.pone.0182642)
Supplement: S1 Dataset — (XLSX) [file pone.0182642.s001.xlsx]

## Sheet: Age Distribution Data
Age	All Vellore Patients									All Vellore Patients
	Serotype						Total	Figure 1		Male							Female
										Serotype						Total	Serotype						Total
	O1	O139	Non O1/O139	O1 + Non O1/O139	O139 + Non O1/O139	Unknown	All	Figure 1A	Figure 1B	O1	0139	Non O1/ O139	01 + Non O1/O139	0139+Non O1/ O139	Other	All	O1	139	Non 01/ 0139	01 + Non O1/O139	0139+Non O1/ O139	Other	All
0	36	1	10	2	0	0	49	51	51	20	1	7	2	0	0	30	16	0	3	0	0	0	19
0.5	2	0	0	0	0	0	2			2	0	0	0	0	0	2	0	0	0	0	0	0	0
1	57	4	18	0	0	1	80	159	81	34	0	14	0	0	1	49	23	4	4	0	0	0	31
1.25	0	0	1	0	0	0	1			0	0	0	0	0	0	0	0	0	1	0	0	0	1
1.5	0	0	1	0	0	0	1		39	0	0	0	0	0	0	0	0	0	1	0	0	0	1
1.75	1	0	0	0	0	0	1			1	0	0	0	0	0	1	0	0	0	0	0	0	0
2	28	3	5	1	0	0	37			13	2	4	1	0	0	20	15	0	1	0	0	0	16
3	21	1	3	0	0	1	26		26	16	0	3	0	0	0	19	5	1	0	0	0	1	7
4	12	0	1	0	0	0	13		13	7	0	1	0	0	0	8	5	0	0	0	0	0	5
5	13	1	0	0	0	0	14	75	14	9	0	0	0	0	0	9	4	1	0	0	0	0	5
6	10	0	5	0	0	0	15		15	4	0	3	0	0	0	7	6	0	2	0	0	0	8
7	4	1	0	0	0	0	5		5	3	0	0	0	0	0	3	1	1	0	0	0	0	2
8	11	0	0	0	0	0	11		11	7	0	0	0	0	0	7	4	0	0	0	0	0	4
9	4	0	0	0	0	0	4		4	3	0	0	0	0	0	3	1	0	0	0	0	0	1
10	8	1	2	0	0	0	11		11	7	1	2	0	0	0	10	1	0	0	0	0	0	1
11	4	0	0	0	0	0	4		4	1	0	0	0	0	0	1	3	0	0	0	0	0	3
12	3	0	0	0	0	0	3		3	2	0	0	0	0	0	2	1	0	0	0	0	0	1
13	4	0	0	0	0	0	4		4	1	0	0	0	0	0	1	3	0	0	0	0	0	3
14	3	0	1	0	0	0	4		4	1	0	1	0	0	0	2	2	0	0	0	0	0	2
15	5	1	0	0	0	1	7	58	7	3	0	0	0	0	0	3	2	1	0	0	0	1	4
16	3	0	0	0	0	0	3		3	2	0	0	0	0	0	2	1	0	0	0	0	0	1
17	3	0	0	1	0	1	5		5	2	0	0	1	0	0	3	1	0	0	0	0	1	2
18	2	0	1	0	0	0	3		3	0	0	0	0	0	0	0	2	0	1	0	0	0	3
19	1	1	1	0	0	0	3		3	0	0	0	0	0	0	0	1	1	1	0	0	0	3
20	4	0	2	0	0	0	6		6	1	0	0	0	0	0	1	3	0	2	0	0	0	5
21	8	0	0	0	0	0	8		8	2	0	0	0	0	0	2	6	0	0	0	0	0	6
22	8	2	0	0	0	0	10		10	2	2	0	0	0	0	4	6	0	0	0	0	0	6
23	4	0	2	0	0	0	6		6	1	0	2	0	0	0	3	3	0	0	0	0	0	3
24	6	0	1	0	0	0	7		7	2	0	1	0	0	0	3	4	0	0	0	0	0	4
25	5	0	3	0	0	0	8	80	8	0	0	2	0	0	0	2	5	0	1	0	0	0	6
26	4	1	3	0	0	0	8		8	0	0	1	0	0	0	1	4	1	2	0	0	0	7
27	5	0	2	0	0	0	7		7	3	0	0	0	0	0	3	2	0	2	0	0	0	4
28	4	1	1	1	0	0	7		7	2	1	0	0	0	0	3	2	0	1	1	0	0	4
29	1	1	1	0	0	0	3		3	0	0	0	0	0	0	0	1	1	1	0	0	0	3
30	4	1	2	0	0	0	7		7	0	1	1	0	0	0	2	4	0	1	0	0	0	5
31	6	0	4	0	0	0	10		10	3	0	1	0	0	0	4	3	0	3	0	0	0	6
32	1	0	2	0	0	0	3		3	0	0	1	0	0	0	1	1	0	1	0	0	0	2
33	1	0	2	0	0	0	3		3	0	0	0	0	0	0	0	1	0	2	0	0	0	3
34	2	0	2	0	0	0	4		4	1	0	1	0	0	0	2	1	0	1	0	0	0	2
35	2	3	3	0	0	0	8		8	1	0	2	0	0	0	3	1	3	1	0	0	0	5
36	0	0	1	0	0	0	1		1	0	0	1	0	0	0	1	0	0	0	0	0	0	0
37	2	0	2	0	0	0	4		4	2	0	2	0	0	0	4	0	0	0	0	0	0	0
38	2	0	1	0	0	0	3		3	1	0	0	0	0	0	1	1	0	1	0	0	0	2
39	3	1	0	0	0	0	4		4	2	0	0	0	0	0	2	1	1	0	0	0	0	2
40	5	0	0	0	1	0	6	122	6	5	0	0	0	1	0	6	0	0	0	0	0	0	0
41	3	0	0	0	0	0	3		3	1	0	0	0	0	0	1	2	0	0	0	0	0	2
42	3	0	0	0	0	0	3		3	2	0	0	0	0	0	2	1	0	0	0	0	0	1
43	0	0	2	0	0	0	2		2	0	0	2	0	0	0	2	0	0	0	0	0	0	0
44	0	0	3	0	0	0	3		3	0	0	2	0	0	0	2	0	0	1	0	0	0	1
45	8	0	0	0	0	0	8		8	2	0	0	0	0	0	2	6	0	0	0	0	0	6
46	3	0	2	0	0	0	5		5	2	0	1	0	0	0	3	1	0	1	0	0	0	2
47	6	0	1	0	0	0	7		7	4	0	0	0	0	0	4	2	0	1	0	0	0	3
48	4	2	1	0	0	0	7		7	1	2	1	0	0	0	4	3	0	0	0	0	0	3
49	4	0	0	0	0	0	4		4	2	0	0	0	0	0	2	2	0	0	0	0	0	2
50	9	2	2	0	0	0	13		13	6	2	0	0	0	0	8	3	0	2	0	0	0	5
51	5	0	2	0	0	0	7		7	4	0	2	0	0	0	6	1	0	0	0	0	0	1
52	2	0	0	0	0	0	2		2	1	0	0	0	0	0	1	1	0	0	0	0	0	1
53	2	1	1	0	0	0	4		4	2	1	0	0	0	0	3	0	0	1	0	0	0	1
54	2	0	0	0	0	0	2		2	2	0	0	0	0	0	2	0	0	0	0	0	0	0
55	7	1	2	0	0	0	10		10	5	0	1	0	0	0	6	2	1	1	0	0	0	4
56	0	1	0	0	0	0	1		1	0	0	0	0	0	0	0	0	1	0	0	0	0	1
57	3	1	0	0	0	0	4		4	2	1	0	0	0	0	3	1	0	0	0	0	0	1
58	0	1	3	0	0	1	5		5	0	1	2	0	0	0	3	0	0	1	0	0	1	2
59	2	0	1	0	0	0	3		3	1	0	0	0	0	0	1	1	0	1	0	0	0	2
60	5	4	1	0	0	1	11		11	1	2	1	0	0	0	4	4	2	0	0	0	1	7
61	1	0	1	0	0	0	2		2	1	0	1	0	0	0	2	0	0	0	0	0	0	0
62	3	0	0	0	0	0	3		3	3	0	0	0	0	0	3	0	0	0	0	0	0	0
63	3	0	1	0	0	0	4		4	3	0	1	0	0	0	4	0	0	0	0	0	0	0
64	2	0	1	0	0	0	3		3	0	0	1	0	0	0	1	2	0	0	0	0	0	2
65	6	1	0	0	0	0	7	33	7	4	0	0	0	0	0	4	2	1	0	0	0	0	3
66	0	0	0	0	0	0	0		0	0	0	0	0	0	0	0	0	0	0	0	0	0	0
67	2	0	0	0	0	0	2		2	2	0	0	0	0	0	2	0	0	0	0	0	0	0
68	1	0	2	0	0	1	4		4	1	0	0	0	0	1	2	0	0	2	0	0	0	2
69	0	1	0	0	0	0	1		1	0	1	0	0	0	0	1	0	0	0	0	0	0	0
70	5	0	1	0	0	0	6		6	3	0	1	0	0	0	4	2	0	0	0	0	0	2
71	0	0	0	0	0	0	0		0	0	0	0	0	0	0	0	0	0	0	0	0	0	0
72	1	0	0	0	0	0	1		1	1	0	0	0	0	0	1	0	0	0	0	0	0	0
73	0	1	0	0	0	0	1		1	0	1	0	0	0	0	1	0	0	0	0	0	0	0
74	0	0	0	0	0	0	0		0	0	0	0	0	0	0	0	0	0	0	0	0	0	0
75	0	0	2	0	0	0	2		2	0	0	1	0	0	0	1	0	0	1	0	0	0	1
76	2	0	0	0	0	0	2		2	2	0	0	0	0	0	2	0	0	0	0	0	0	0
77	0	0	0	0	0	0	0		0	0	0	0	0	0	0	0	0	0	0	0	0	0	0
78	2	0	1	0	0	0	3		3	2	0	1	0	0	0	3	0	0	0	0	0	0	0
79	0	0	0	0	0	0	0		0	0	0	0	0	0	0	0	0	0	0	0	0	0	0
80	1	0	0	0	0	0	1		1	1	0	0	0	0	0	1	0	0	0	0	0	0	0
81	0	0	0	0	0	0	0		0	0	0	0	0	0	0	0	0	0	0	0	0	0	0
82	0	0	0	0	0	0	0		0	0	0	0	0	0	0	0	0	0	0	0	0	0	0
83	1	0	0	0	0	0	1		1	1	0	0	0	0	0	1	0	0	0	0	0	0	0
84	0	0	0	0	0	0	0		0	0	0	0	0	0	0	0	0	0	0	0	0	0	0
85	1	0	0	0	0	0	1		1	1	0	0	0	0	0	1	0	0	0	0	0	0	0
86	0	0	0	0	0	0	0		0	0	0	0	0	0	0	0	0	0	0	0	0	0	0
87	0	0	0	0	0	0	0		0	0	0	0	0	0	0	0	0	0	0	0	0	0	0
88	0	0	0	0	0	0	0		0	0	0	0	0	0	0	0	0	0	0	0	0	0	0
89	0	0	0	0	0	0	0		0	0	0	0	0	0	0	0	0	0	0	0	0	0	0
90	1	0	0	0	0	0	1		1	1	0	0	0	0	0	1	0	0	0	0	0	0	0
Total	412	40	113	5	1	7	578	578	578	230	19	68	4	1	2	324	182	20	45	1	0	5	253

## Sheet: Time Series Data
All Vellore Patients
Daily Time Series					Weekly Time Series					Monthly Time Series					Yearly Time Series
Day	Serotype			All	Week	Serotype			All	Month	Serotype			All	Year	Serotype			All
	O1	O139	Non O1/O139			O1	O139	Non O1/O139			O1	O139	Non O1/O139			O1	O139	Non O1/O139
1	0	0	0	0	1	0	0	0	0	1	1	0	0	1	1	73	27	13	114
2	0	0	0	0	2	0	0	0	0	2	3	1	0	4	2	25	5	2	32
3	0	0	0	0	3	0	0	0	0	3	8	0	2	10	3	28	5	4	41
4	0	0	0	0	4	0	0	0	0	4	12	0	4	16	4	34	4	6	46
5	0	0	0	0	5	2	0	0	2	5	9	2	2	13	5	35	0	8	44
6	0	0	0	0	6	1	0	0	1	6	9	5	0	14	6	21	0	15	37
7	0	0	0	0	7	0	0	0	0	7	6	3	2	11	7	4	0	7	11
8	0	0	0	0	8	1	1	0	2	8	11	3	2	16	8	17	0	13	34
9	0	0	0	0	9	2	0	0	2	9	7	8	0	16	9	44	1	3	48
10	0	0	0	0	10	0	0	2	2	10	5	0	0	5	10	16	0	4	20
11	0	0	0	0	11	2	0	0	2	11	2	4	1	7	11	79	0	4	83
12	0	0	0	0	12	4	0	0	4	12	0	1	0	1	12	18	0	7	25
13	0	0	0	0	13	0	0	0	0	13	2	1	0	3	13	13	0	4	17
14	0	0	0	0	14	2	0	0	2	14	0	0	0	0	14	7	0	9	16
15	0	0	0	0	15	4	0	0	4	15	0	0	0	0	15	0	0	15	15
16	0	0	0	0	16	1	0	0	1	16	0	0	0	0
17	0	0	0	0	17	4	0	4	8	17	0	0	0	0
18	0	0	0	0	18	2	0	0	2	18	0	0	0	0
19	0	0	0	0	19	1	0	0	1	19	0	0	0	0
20	0	0	0	0	20	4	0	1	5	20	0	0	0	0
21	0	0	0	0	21	2	1	0	3	21	2	0	0	2
22	0	0	0	0	22	1	1	1	3	22	16	1	1	18
23	0	0	0	0	23	2	2	0	4	23	4	0	1	5
24	0	0	0	0	24	4	2	0	6	24	1	3	0	4
25	0	0	0	0	25	2	0	0	2	25	0	0	0	0
26	0	0	0	0	26	1	1	0	2	26	0	0	0	0
27	0	0	0	0	27	1	1	0	2	27	0	0	0	0
28	0	0	0	0	28	2	0	1	3	28	1	0	1	2
29	0	0	0	0	29	1	0	1	2	29	0	3	0	4
30	0	0	0	0	30	1	2	0	3	30	0	0	1	1
31	1	0	0	1	31	7	0	0	7	31	13	1	1	15
32	0	0	0	0	32	2	0	1	3	32	3	1	1	6
33	0	0	0	0	33	2	2	0	4	33	5	0	0	6
34	1	0	0	1	34	1	0	0	1	34	2	0	0	2
35	0	0	0	0	35	0	1	1	2	35	1	0	0	2
36	0	0	0	0	36	0	2	0	2	36	3	0	0	3
37	0	0	0	0	37	0	3	0	3	37	0	0	0	0
38	0	0	0	0	38	0	2	0	2	38	1	0	0	1
39	0	0	0	0	39	7	1	0	9	39	1	0	0	2
40	0	0	0	0	40	1	0	0	1	40	1	1	1	3
41	0	0	0	0	41	3	0	0	3	41	7	0	1	8
42	1	0	0	1	42	1	0	0	1	42	1	1	0	2
43	0	0	0	0	43	0	0	0	0	43	7	2	3	12
44	0	0	0	0	44	1	0	0	1	44	8	0	0	8
45	0	0	0	0	45	0	2	0	2	45	3	0	0	3
46	0	0	0	0	46	0	2	0	2	46	2	0	0	2
47	0	0	0	0	47	1	0	1	2	47	0	0	0	0
48	0	0	0	0	48	0	0	0	0	48	3	0	1	5
49	0	0	0	0	49	0	0	0	0	49	5	0	0	5
50	1	0	0	1	50	0	1	0	1	50	0	0	0	0
51	0	0	0	0	51	0	0	0	0	51	1	0	0	1
52	0	0	0	0	52	0	0	0	0	52	3	0	3	6
53	0	0	0	0	53	0	1	0	1	53	10	0	1	11
54	0	1	0	1	54	1	0	0	1	54	12	0	2	15
55	0	0	0	0	55	0	0	0	0	55	0	0	0	0
56	0	0	0	0	56	1	0	0	1	56	0	0	0	0
57	0	0	0	0	57	0	0	0	0	57	1	0	1	2
58	0	0	0	0	58	0	0	0	0	58	0	0	1	1
59	0	0	0	0	59	0	0	0	0	59	3	0	0	3
60	0	0	0	0	60	0	0	0	0	60	0	0	0	0
61	0	0	0	0	61	0	0	0	0	61	0	0	0	0
62	2	0	0	2	62	0	0	0	0	62	0	0	0	0
63	0	0	0	0	63	0	0	0	0	63	0	0	1	1
64	0	0	0	0	64	0	0	0	0	64	2	0	3	5
65	0	0	0	0	65	0	0	0	0	65	2	0	3	5
66	0	0	0	0	66	0	0	0	0	66	0	0	1	1
67	0	0	1	1	67	0	0	0	0	67	3	0	3	6
68	0	0	0	0	68	0	0	0	0	68	2	0	1	3
69	0	0	1	1	69	0	0	0	0	69	0	0	1	1
70	0	0	0	0	70	0	0	0	0	70	5	0	1	6
71	0	0	0	0	71	0	0	0	0	71	3	0	1	5
72	1	0	0	1	72	0	0	0	0	72	4	0	0	4
73	0	0	0	0	73	0	0	0	0	73	0	0	1	1
74	0	0	0	0	74	0	0	0	0	74	0	0	0	0
75	0	0	0	0	75	0	0	0	0	75	1	0	0	1
76	0	0	0	0	76	0	0	0	0	76	0	0	0	0
77	1	0	0	1	77	0	0	0	0	77	0	0	0	0
78	2	0	0	2	78	0	0	0	0	78	0	0	2	2
79	0	0	0	0	79	0	0	0	0	79	0	0	1	1
80	0	0	0	0	80	0	0	0	0	80	0	0	2	2
81	1	0	0	1	81	0	0	0	0	81	0	0	1	1
82	0	0	0	0	82	0	0	0	0	82	1	0	0	1
83	0	0	0	0	83	0	0	0	0	83	0	0	0	0
84	1	0	0	1	84	0	0	0	0	84	2	0	0	2
85	0	0	0	0	85	0	0	0	0	85	1	0	1	2
86	0	0	0	0	86	0	0	0	0	86	0	0	0	0
87	0	0	0	0	87	0	0	0	0	87	0	0	0	0
88	0	0	0	0	88	0	0	0	0	88	0	0	0	0
89	0	0	0	0	89	0	0	0	0	89	0	0	3	3
90	0	0	0	0	90	0	0	0	0	90	1	0	3	4
91	0	0	0	0	91	1	0	0	1	91	5	0	2	11
92	1	0	0	1	92	5	1	0	6	92	5	0	0	5
93	0	0	0	0	93	3	0	0	3	93	3	0	1	4
94	0	0	0	0	94	3	0	0	3	94	0	0	2	2
95	0	0	0	0	95	3	0	1	4	95	1	0	0	1
96	0	0	0	0	96	3	0	0	3	96	1	0	1	2
97	0	0	0	0	97	0	0	0	0	97	8	0	0	8
98	1	0	0	1	98	2	0	0	2	98	4	0	0	4
99	0	0	0	0	99	2	0	0	2	99	3	0	0	3
100	0	0	0	0	100	0	0	1	1	100	0	0	1	1
101	1	0	0	1	101	0	1	0	1	101	5	0	0	5
102	2	0	0	2	102	0	1	0	1	102	9	0	0	9
103	0	0	0	0	103	1	0	0	1	103	0	0	1	1
104	1	0	0	1	104	0	1	0	1	104	1	0	0	1
105	0	0	0	0	105	0	0	0	0	105	4	1	0	5
106	0	0	0	0	106	0	0	0	0	106	2	0	0	2
107	0	0	0	0	107	0	0	0	0	107	3	0	1	4
108	0	0	0	0	108	0	0	0	0	108	5	0	0	5
109	1	0	0	1	109	0	0	0	0	109	0	0	0	0
110	0	0	0	0	110	0	0	0	0	110	0	0	1	1
111	0	0	0	0	111	0	0	0	0	111	0	0	1	1
112	0	0	0	0	112	0	0	0	0	112	2	0	0	2
113	1	0	0	1	113	0	0	0	0	113	0	0	0	0
114	0	0	0	0	114	0	0	0	0	114	4	0	0	4
115	0	0	0	0	115	0	0	0	0	115	2	0	1	3
116	1	0	2	3	116	0	0	0	0	116	2	0	1	3
117	0	0	1	1	117	0	0	0	0	117	0	0	0	0
118	2	0	0	2	118	1	0	0	1	118	1	0	0	1
119	0	0	1	1	119	0	0	1	1	119	2	0	0	2
120	0	0	0	0	120	0	0	0	0	120	3	0	0	3
121	1	0	0	1	121	0	0	0	0	121	1	0	0	1
122	0	0	0	0	122	0	0	0	0	122	6	0	0	6
123	0	0	0	0	123	0	0	0	1	123	17	0	0	17
124	0	0	0	0	124	0	0	0	0	124	8	0	0	8
125	1	0	0	1	125	0	2	0	2	125	8	0	1	9
126	0	0	0	0	126	0	1	0	1	126	12	0	2	14
127	0	0	0	0	127	0	0	0	0	127	14	0	1	15
128	0	0	0	0	128	0	0	0	0	128	2	0	0	2
129	0	0	0	0	129	0	0	1	1	129	1	0	0	1
130	0	0	0	0	130	0	0	0	0	130	4	0	0	4
131	1	0	0	1	131	1	0	0	1	131	1	0	0	1
132	0	0	0	0	132	2	0	1	3	132	5	0	0	5
133	0	0	0	0	133	4	0	0	4	133	6	0	0	6
134	0	0	0	0	134	4	1	0	5	134	1	0	0	1
135	0	0	0	0	135	2	0	0	2	135	0	0	0	0
136	0	0	1	1	136	0	1	1	2	136	4	0	0	4
137	0	0	0	0	137	0	0	0	0	137	3	0	2	5
138	2	0	0	2	138	3	0	0	3	138	2	0	1	3
139	1	0	0	1	139	0	0	0	1	139	1	0	0	1
140	1	0	0	1	140	3	0	0	3	140	0	0	1	1
141	0	0	0	0	141	0	0	0	0	141	1	0	0	1
142	0	0	0	0	142	1	0	0	1	142	0	0	0	0
143	1	1	0	2	143	1	0	0	1	143	0	0	1	1
144	0	0	0	0	144	0	0	0	1	144	0	0	2	2
145	0	0	0	0	145	0	0	0	0	145	2	0	0	2
146	0	0	0	0	146	1	0	0	1	146	1	0	0	1
147	1	0	0	1	147	1	0	0	1	147	1	0	1	2
148	1	0	0	1	148	0	0	0	0	148	1	0	1	2
149	0	0	1	1	149	1	0	0	2	149	1	0	0	1
150	0	0	0	0	150	0	0	0	0	150	4	0	0	4
151	0	0	0	0	151	0	0	0	0	151	1	0	0	1
152	0	1	0	1	152	0	0	0	0	152	1	0	1	2
153	0	0	0	0	153	1	0	0	1	153	1	0	0	1
154	0	0	0	0	154	0	0	0	0	154	0	0	0	0
155	1	1	0	2	155	0	0	0	0	155	0	0	1	1
156	0	0	0	0	156	2	0	0	2	156	0	0	0	0
157	0	0	0	0	157	0	0	0	0	157	0	0	1	1
158	0	1	0	1	158	0	0	0	0	158	0	0	1	1
159	1	0	0	1	159	0	0	0	0	159	0	0	0	0
160	0	0	0	0	160	0	0	0	0	160	1	0	0	1
161	0	0	0	0	161	0	0	0	0	161	1	0	0	1
162	0	0	0	0	162	0	0	0	0	162	0	0	3	3
163	0	0	0	0	163	0	0	0	0	163	0	0	0	0
164	0	0	0	0	164	0	0	0	0	164	2	0	0	2
165	2	0	0	2	165	1	0	0	1	165	1	0	1	2
166	1	0	0	1	166	0	0	0	0	166	0	0	0	0
167	1	0	0	1	167	0	0	0	0	167	2	0	2	4
168	0	2	0	2	168	0	0	0	0	168	0	0	1	1
169	1	0	0	1	169	0	0	0	0	169	0	0	1	1
170	0	0	0	0	170	1	0	0	2	170	0	0	1	1
171	0	0	0	0	171	0	1	0	1	171	0	0	1	1
172	0	0	0	0	172	0	0	0	0	172	0	0	2	2
173	0	0	0	0	173	1	0	1	2	173	0	0	2	2
174	1	0	0	1	174	0	0	0	0	174	0	0	4	4
175	0	0	0	0	175	1	0	0	1	175	0	0	2	2
176	0	1	0	1	176	4	0	1	5	176	0	0	2	2
177	0	0	0	0	177	2	0	0	2	177	0	0	0	0
178	0	0	0	0	178	0	0	0	0	178	0	0	0	0
179	0	0	0	0	179	0	0	0	0	179	0	0	0	0
180	0	0	0	0	180	1	0	0	1	180	0	0	0	0
181	1	0	0	1	181	0	0	0	0
182	0	0	0	0	182	0	1	0	1
183	0	0	0	0	183	0	1	1	2
184	0	0	0	0	184	1	0	1	2
185	0	0	0	0	185	1	1	0	2
186	0	0	0	0	186	2	0	1	3
187	1	0	0	1	187	4	0	0	4
188	0	0	0	0	188	1	0	0	1
189	0	1	0	1	189	3	0	0	3
190	0	0	0	0	190	1	0	0	1
191	0	0	0	0	191	2	0	0	2
192	1	0	0	1	192	1	0	0	1
193	0	0	0	0	193	1	0	0	1
194	1	0	1	2	194	1	0	0	1
195	0	0	0	0	195	0	0	0	0
196	0	0	0	0	196	0	0	0	0
197	1	0	0	1	197	1	0	0	1
198	0	0	0	0	198	0	0	0	0
199	0	0	0	0	199	0	0	0	0
200	0	0	0	0	200	1	0	0	1
201	0	0	0	0	201	0	0	0	0
202	0	0	0	0	202	0	0	0	0
203	0	0	1	1	203	0	0	0	0
204	1	0	0	1	204	0	0	0	0
205	0	0	0	0	205	0	0	1	2
206	0	0	0	0	206	0	0	0	0
207	0	2	0	2	207	1	0	0	1
208	0	0	0	0	208	2	0	0	2
209	0	0	0	0	209	0	0	0	0
210	0	0	0	0	210	1	0	0	1
211	0	0	0	0	211	0	0	0	0
212	1	0	0	1	212	2	0	0	2
213	0	0	0	0	213	2	0	0	2
214	1	0	0	1	214	0	0	0	0
215	3	0	0	3	215	0	0	0	0
216	2	0	0	2	216	0	0	0	0
217	0	0	0	0	217	0	0	0	0
218	0	0	0	0	218	0	0	0	0
219	0	0	0	0	219	0	0	0	0
220	0	0	0	0	220	1	0	0	1
221	0	0	0	0	221	0	0	0	0
222	0	0	0	0	222	0	0	0	0
223	2	0	1	3	223	0	0	1	1
224	0	0	0	0	224	0	0	2	2
225	0	0	0	0	225	0	0	0	0
226	1	2	0	3	226	3	0	0	3
227	0	0	0	0	227	1	0	1	2
228	0	0	0	0	228	5	0	0	5
229	1	0	0	1	229	1	0	0	1
230	0	0	0	0	230	3	0	0	3
231	0	0	0	0	231	0	0	1	2
232	0	0	0	0	232	1	0	1	2
233	1	0	0	1	233	9	0	0	9
234	0	0	0	0	234	1	0	0	1
235	0	0	0	0	235	1	0	0	1
236	0	0	0	0	236	0	0	0	0
237	0	0	0	0	237	0	0	0	0
238	0	0	0	0	238	0	0	0	0
239	0	0	0	0	239	0	0	0	0
240	0	0	0	0	240	0	0	0	0
241	0	0	0	0	241	0	0	0	0
242	0	1	1	2	242	0	0	0	0
243	0	0	0	0	243	0	0	0	0
244	0	0	0	0	244	0	0	0	0
245	0	0	0	0	245	1	0	0	1
246	0	1	0	1	246	0	0	0	0
247	0	0	0	0	247	0	0	1	1
248	0	0	0	0	248	0	0	0	0
249	0	0	0	0	249	0	0	0	0
250	0	0	0	0	250	0	0	1	1
251	0	0	0	0	251	0	0	0	0
252	0	1	0	1	252	0	0	0	0
253	0	0	0	0	253	2	0	0	2
254	0	2	0	2	254	1	0	0	1
255	0	0	0	0	255	0	0	0	0
256	0	0	0	0	256	0	0	0	0
257	0	0	0	0	257	0	0	0	0
258	0	1	0	1	258	0	0	0	0
259	0	0	0	0	259	0	0	0	0
260	0	0	0	0	260	0	0	0	0
261	0	0	0	0	261	0	0	0	0
262	0	0	0	0	262	0	0	0	0
263	0	1	0	1	263	0	0	0	0
264	0	1	0	1	264	0	0	0	0
265	0	0	0	0	265	0	0	0	0
266	0	0	0	0	266	0	0	0	0
267	2	1	0	3	267	0	0	0	0
268	1	0	0	2	268	0	0	0	0
269	1	0	0	1	269	0	0	0	0
270	2	0	0	2	270	0	0	0	0
271	1	0	0	1	271	0	0	1	1
272	0	0	0	0	272	0	0	0	0
273	0	0	0	0	273	0	0	0	0
274	0	0	0	0	274	0	0	0	0
275	1	0	0	1	275	0	0	0	0
276	0	0	0	0	276	0	0	2	2
277	0	0	0	0	277	1	0	0	1
278	0	0	0	0	278	1	0	1	2
279	0	0	0	0	279	2	0	1	3
280	0	0	0	0	280	0	0	1	1
281	2	0	0	2	281	0	0	0	0
282	0	0	0	0	282	0	0	1	1
283	0	0	0	0	283	0	0	0	0
284	0	0	0	0	284	0	0	0	0
285	1	0	0	1	285	0	0	0	0
286	0	0	0	0	286	0	0	1	1
287	0	0	0	0	287	0	0	0	0
288	0	0	0	0	288	0	0	1	1
289	0	0	0	0	289	1	0	1	2
290	0	0	0	0	290	1	0	0	1
291	1	0	0	1	291	1	0	1	2
292	0	0	0	0	292	0	0	0	0
293	0	0	0	0	293	0	0	1	1
294	0	0	0	0	294	0	0	0	0
295	0	0	0	0	295	2	0	0	2
296	0	0	0	0	296	0	0	0	0
297	0	0	0	0	297	0	0	0	0
298	0	0	0	0	298	0	0	1	1
299	0	0	0	0	299	0	0	0	0
300	0	0	0	0	300	0	0	0	0
301	0	0	0	0	301	1	0	0	1
302	0	0	0	0	302	0	0	0	0
303	0	0	0	0	303	1	0	0	1
304	0	0	0	0	304	3	0	0	3
305	0	0	0	0	305	0	0	1	1
306	0	0	0	0	306	1	0	0	1
307	0	0	0	0	307	0	0	0	0
308	1	0	0	1	308	2	0	1	4
309	0	1	0	1	309	0	0	0	0
310	0	0	0	0	310	0	0	0	0
311	0	1	0	1	311	0	0	0	0
312	0	0	0	0	312	4	0	0	4
313	0	0	0	0	313	0	0	0	0
314	0	0	0	0	314	0	0	0	0
315	0	0	0	0	315	0	0	0	0
316	0	0	0	0	316	0	0	1	1
317	0	1	0	1	317	0	0	0	0
318	0	1	0	1	318	0	0	0	0
319	0	0	0	0	319	0	0	0	0
320	0	0	0	0	320	0	0	0	0
321	0	0	0	0	321	0	0	0	0
322	0	0	0	0	322	0	0	0	0
323	0	0	0	0	323	1	0	0	1
324	1	0	0	1	324	0	0	0	0
325	0	0	0	0	325	0	0	0	0
326	0	0	0	0	326	0	0	0	0
327	0	0	0	0	327	0	0	0	0
328	0	0	1	1	328	0	0	0	0
329	0	0	0	0	329	0	0	0	0
330	0	0	0	0	330	0	0	0	0
331	0	0	0	0	331	0	0	0	0
332	0	0	0	0	332	0	0	0	0
333	0	0	0	0	333	0	0	0	0
334	0	0	0	0	334	0	0	0	0
335	0	0	0	0	335	0	0	0	0
336	0	0	0	0	336	0	0	1	1
337	0	0	0	0	337	0	0	0	0
338	0	0	0	0	338	0	0	0	0
339	0	0	0	0	339	0	0	1	1
340	0	0	0	0	340	0	0	0	0
341	0	0	0	0	341	0	0	0	0
342	0	0	0	0	342	0	0	1	1
343	0	0	0	0	343	0	0	0	0
344	0	0	0	0	344	0	0	0	0
345	0	0	0	0	345	0	0	0	0
346	0	0	0	0	346	0	0	1	1
347	0	0	0	0	347	0	0	1	1
348	0	1	0	1	348	0	0	0	0
349	0	0	0	0	349	0	0	0	0
350	0	0	0	0	350	0	0	0	0
351	0	0	0	0	351	0	0	0	0
352	0	0	0	0	352	0	0	0	0
353	0	0	0	0	353	0	0	1	1
354	0	0	0	0	354	1	0	0	1
355	0	0	0	0	355	0	0	0	0
356	0	0	0	0	356	0	0	0	0
357	0	0	0	0	357	0	0	0	0
358	0	0	0	0	358	0	0	0	0
359	0	0	0	0	359	0	0	0	0
360	0	0	0	0	360	0	0	0	0
361	0	0	0	0	361	0	0	0	0
362	0	0	0	0	362	2	0	0	2
363	0	0	0	0	363	0	0	0	0
364	0	0	0	0	364	0	0	0	0
365	0	0	0	0	365	0	0	0	0
366	0	0	0	0	366	0	0	1	1
367	0	0	0	0	367	0	0	0	0
368	0	0	0	0	368	1	0	0	1
369	0	0	0	0	369	0	0	0	0
370	0	1	0	1	370	0	0	0	0
371	0	0	0	0	371	0	0	0	0
372	1	0	0	1	372	0	0	0	0
373	0	0	0	0	373	0	0	0	0
374	0	0	0	0	374	0	0	0	0
375	0	0	0	0	375	0	0	0	0
376	0	0	0	0	376	0	0	0	0
377	0	0	0	0	377	0	0	0	0
378	0	0	0	0	378	0	0	0	0
379	0	0	0	0	379	0	0	0	0
380	0	0	0	0	380	0	0	0	0
381	0	0	0	0	381	0	0	0	0
382	0	0	0	0	382	0	0	0	0
383	0	0	0	0	383	0	0	1	1
384	0	0	0	0	384	0	0	1	1
385	0	0	0	0	385	0	0	0	0
386	0	0	0	0	386	0	0	1	1
387	1	0	0	1	387	0	0	0	0
388	0	0	0	0	388	0	0	0	0
389	0	0	0	0	389	0	0	0	0
390	0	0	0	0	390	0	0	2	2
391	0	0	0	0	391	1	0	1	2
392	0	0	0	0	392	0	0	0	0
393	0	0	0	0	393	3	0	0	3
394	0	0	0	0	394	2	0	1	4
395	0	0	0	0	395	0	0	0	3
396	0	0	0	0	396	1	0	1	2
397	0	0	0	0	397	2	0	0	2
398	0	0	0	0	398	1	0	0	1
399	0	0	0	0	399	0	0	0	0
400	0	0	0	0	400	1	0	0	1
401	0	0	0	0	401	1	0	0	1
402	0	0	0	0	402	0	0	0	0
403	0	0	0	0	403	1	0	1	2
404	0	0	0	0	404	1	0	0	1
405	0	0	0	0	405	0	0	0	0
406	0	0	0	0	406	0	0	2	2
407	0	0	0	0	407	0	0	0	0
408	0	0	0	0	408	0	0	0	0
409	0	0	0	0	409	0	0	0	0
410	0	0	0	0	410	1	0	0	1
411	0	0	0	0	411	0	0	0	0
412	0	0	0	0	412	0	0	0	0
413	0	0	0	0	413	0	0	0	0
414	0	0	0	0	414	1	0	1	2
415	0	0	0	0	415	0	0	0	0
416	0	0	0	0	416	0	0	0	0
417	0	0	0	0	417	0	0	0	0
418	0	0	0	0	418	0	0	0	0
419	0	0	0	0	419	0	0	0	0
420	0	0	0	0	420	1	0	0	1
421	0	0	0	0	421	3	0	0	3
422	0	0	0	0	422	4	0	0	4
423	0	0	0	0	423	2	0	0	2
424	0	0	0	0	424	0	0	0	0
425	0	0	0	0	425	1	0	0	1
426	0	0	0	0	426	1	0	0	1
427	0	0	0	0	427	0	0	0	0
428	0	0	0	0	428	0	0	0	0
429	0	0	0	0	429	0	0	0	0
430	0	0	0	0	430	2	0	0	2
431	0	0	0	0	431	1	0	0	1
432	0	0	0	0	432	0	0	1	1
433	0	0	0	0	433	0	0	0	0
434	0	0	0	0	434	0	0	0	0
435	0	0	0	0	435	0	0	0	0
436	0	0	0	0	436	0	0	0	0
437	0	0	0	0	437	2	0	0	2
438	0	0	0	0	438	3	0	0	3
439	0	0	0	0	439	0	0	0	0
440	0	0	0	0	440	0	0	0	0
441	0	0	0	0	441	4	0	0	4
442	0	0	0	0	442	4	0	0	4
443	0	0	0	0	443	1	0	0	1
444	0	0	0	0	444	0	0	0	0
445	0	0	0	0	445	0	0	0	0
446	0	0	0	0	446	0	0	0	0
447	0	0	0	0	447	0	0	1	1
448	0	0	0	0	448	0	0	0	0
449	0	0	0	0	449	1	0	0	1
450	0	0	0	0	450	0	0	0	0
451	0	0	0	0	451	0	0	0	0
452	0	0	0	0	452	0	0	0	0
453	0	0	0	0	453	0	0	0	0
454	0	0	0	0	454	0	0	0	0
455	0	0	0	0	455	0	1	0	1
456	0	0	0	0	456	2	0	0	2
457	0	0	0	0	457	2	0	0	2
458	0	0	0	0	458	0	0	0	0
459	0	0	0	0	459	1	0	0	1
460	0	0	0	0	460	1	0	0	1
461	0	0	0	0	461	0	0	0	0
462	0	0	0	0	462	1	0	0	1
463	0	0	0	0	463	0	0	0	0
464	0	0	0	0	464	1	0	0	1
465	0	0	0	0	465	0	0	1	1
466	0	0	0	0	466	2	0	0	2
467	0	0	0	0	467	2	0	0	2
468	0	0	0	0	468	2	0	0	2
469	0	0	0	0	469	0	0	0	0
470	0	0	0	0	470	0	0	0	0
471	0	0	0	0	471	0	0	0	0
472	0	0	0	0	472	0	0	0	0
473	0	0	0	0	473	0	0	0	0
474	0	0	0	0	474	0	0	0	0
475	0	0	0	0	475	0	0	0	0
476	0	0	0	0	476	0	0	1	1
477	0	0	0	0	477	0	0	0	0
478	0	0	0	0	478	0	0	0	0
479	0	0	0	0	479	0	0	0	0
480	0	0	0	0	480	0	0	0	0
481	0	0	0	0	481	0	0	0	0
482	0	0	0	0	482	0	0	1	1
483	0	0	0	0	483	0	0	0	0
484	0	0	0	0	484	0	0	0	0
485	0	0	0	0	485	0	0	0	0
486	0	0	0	0	486	0	0	0	0
487	0	0	0	0	487	2	0	0	2
488	0	0	0	0	488	0	0	0	0
489	0	0	0	0	489	0	0	0	0
490	0	0	0	0	490	0	0	0	0
491	0	0	0	0	491	0	0	0	0
492	0	0	0	0	492	1	0	0	1
493	0	0	0	0	493	0	0	0	0
494	0	0	0	0	494	2	0	0	2
495	0	0	0	0	495	0	0	0	0
496	0	0	0	0	496	3	0	0	3
497	0	0	0	0	497	0	0	0	0
498	0	0	0	0	498	0	0	0	0
499	0	0	0	0	499	0	0	1	1
500	0	0	0	0	500	0	0	0	0
501	0	0	0	0	501	2	0	0	2
502	0	0	0	0	502	0	0	0	0
503	0	0	0	0	503	0	0	1	1
504	0	0	0	0	504	0	0	0	0
505	0	0	0	0	505	0	0	0	0
506	0	0	0	0	506	0	0	0	0
507	0	0	0	0	507	0	0	0	0
508	0	0	0	0	508	0	0	0	0
509	0	0	0	0	509	0	0	0	0
510	0	0	0	0	510	1	0	0	1
511	0	0	0	0	511	0	0	0	0
512	0	0	0	0	512	0	0	0	0
513	0	0	0	0	513	0	0	0	0
514	0	0	0	0	514	1	0	0	1
515	0	0	0	0	515	0	0	0	0
516	0	0	0	0	516	0	0	0	0
517	0	0	0	0	517	1	0	0	1
518	0	0	0	0	518	0	0	0	0
519	0	0	0	0	519	0	0	0	0
520	0	0	0	0	520	0	0	0	0
521	0	0	0	0	521	3	0	0	3
522	0	0	0	0	522	0	0	0	0
523	0	0	0	0	523	0	0	0	0
524	0	0	0	0	524	0	0	0	0
525	0	0	0	0	525	1	0	0	1
526	0	0	0	0	526	0	0	0	0
527	0	0	0	0	527	1	0	0	1
528	0	0	0	0	528	1	0	0	1
529	0	0	0	0	529	1	0	0	1
530	0	0	0	0	530	2	0	0	2
531	0	0	0	0	531	4	0	0	4
532	0	0	0	0	532	5	0	0	5
533	0	0	0	0	533	3	0	0	3
534	0	0	0	0	534	3	0	0	3
535	0	0	0	0	535	3	0	0	3
536	0	0	0	0	536	2	0	0	2
537	0	0	0	0	537	1	0	0	1
538	0	0	0	0	538	4	0	0	4
539	0	0	0	0	539	1	0	0	1
540	0	0	0	0	540	1	0	0	1
541	0	0	0	0	541	1	0	0	1
542	0	0	0	0	542	4	0	0	4
543	0	0	0	0	543	2	0	1	3
544	0	0	0	0	544	1	0	0	1
545	0	0	0	0	545	2	0	2	4
546	0	0	0	0	546	4	0	0	4
547	0	0	0	0	547	2	0	0	2
548	0	0	0	0	548	6	0	0	6
549	0	0	0	0	549	1	0	0	1
550	0	0	0	0	550	4	0	1	5
551	0	0	0	0	551	3	0	0	3
552	0	0	0	0	552	2	0	0	2
553	0	0	0	0	553	2	0	0	2
554	0	0	0	0	554	0	0	0	0
555	0	0	0	0	555	0	0	0	0
556	0	0	0	0	556	0	0	0	0
557	0	0	0	0	557	1	0	0	1
558	0	0	0	0	558	0	0	0	0
559	0	0	0	0	559	0	0	0	0
560	0	0	0	0	560	0	0	0	0
561	0	0	0	0	561	1	0	0	1
562	0	0	0	0	562	0	0	0	0
563	0	0	0	0	563	1	0	0	1
564	0	0	0	0	564	3	0	0	3
565	0	0	0	0	565	0	0	0	0
566	0	0	0	0	566	0	0	0	0
567	0	0	0	0	567	0	0	0	0
568	0	0	0	0	568	0	0	0	0
569	0	0	0	0	569	0	0	0	0
570	0	0	0	0	570	1	0	0	1
571	0	0	0	0	571	1	0	0	1
572	0	0	0	0	572	0	0	0	0
573	0	0	0	0	573	4	0	0	4
574	0	0	0	0	574	0	0	0	0
575	0	0	0	0	575	0	0	0	0
576	0	0	0	0	576	4	0	0	4
577	0	0	0	0	577	0	0	0	0
578	0	0	0	0	578	2	0	0	2
579	0	0	0	0	579	1	0	0	1
580	0	0	0	0	580	0	0	0	0
581	0	0	0	0	581	0	0	0	0
582	0	0	0	0	582	0	0	0	0
583	0	0	0	0	583	0	0	0	0
584	0	0	0	0	584	0	0	0	0
585	0	0	0	0	585	0	0	0	0
586	0	0	0	0	586	0	0	0	0
587	0	0	0	0	587	0	0	0	0
588	0	0	0	0	588	0	0	0	0
589	0	0	0	0	589	1	0	0	1
590	0	0	0	0	590	1	0	0	1
591	0	0	0	0	591	2	0	0	2
592	0	0	0	0	592	1	0	1	2
593	0	0	0	0	593	0	0	0	0
594	0	0	0	0	594	1	0	1	2
595	0	0	0	0	595	0	0	0	0
596	0	0	0	0	596	1	0	0	1
597	0	0	0	0	597	0	0	0	0
598	0	0	0	0	598	2	0	1	3
599	0	0	0	0	599	0	0	0	0
600	0	0	0	0	600	0	0	0	0
601	0	0	0	0	601	0	0	0	0
602	0	0	0	0	602	0	0	0	0
603	0	0	0	0	603	0	0	0	0
604	0	0	0	0	604	1	0	0	1
605	0	0	0	0	605	0	0	0	0
606	0	0	0	0	606	0	0	1	1
607	0	0	0	0	607	0	0	0	0
608	0	0	0	0	608	0	0	0	0
609	0	0	0	0	609	0	0	0	0
610	0	0	0	0	610	0	0	0	0
611	0	0	0	0	611	0	0	0	0
612	0	0	0	0	612	0	0	0	0
613	0	0	0	0	613	1	0	0	1
614	0	0	0	0	614	0	0	0	0
615	0	0	0	0	615	0	0	0	0
616	0	0	0	0	616	0	0	0	0
617	0	0	0	0	617	0	0	0	0
618	0	0	0	0	618	0	0	0	0
619	0	0	0	0	619	0	0	0	0
620	0	0	0	0	620	0	0	0	0
621	0	0	0	0	621	0	0	0	0
622	0	0	0	0	622	0	0	1	1
623	0	0	0	0	623	0	0	0	0
624	0	0	0	0	624	0	0	2	2
625	0	0	0	0	625	0	0	0	0
626	0	0	0	0	626	0	0	0	0
627	0	0	0	0	627	0	0	0	0
628	0	0	0	0	628	0	0	0	0
629	0	0	0	0	629	0	0	0	0
630	0	0	0	0	630	1	0	0	1
631	0	0	0	0	631	2	0	0	2
632	0	0	0	0	632	0	0	0	0
633	0	0	0	0	633	0	0	0	0
634	1	0	0	1	634	0	0	0	0
635	0	0	0	0	635	0	0	0	0
636	0	0	0	0	636	1	0	0	1
637	0	0	0	0	637	0	0	1	1
638	1	0	0	1	638	0	0	0	0
639	0	0	0	0	639	0	0	0	0
640	1	0	0	1	640	0	0	0	0
641	1	0	0	1	641	0	0	0	0
642	2	0	0	2	642	1	0	0	1
643	0	1	0	1	643	0	0	1	1
644	0	0	0	0	644	0	0	0	0
645	0	0	0	0	645	0	0	0	0
646	0	0	0	0	646	0	0	0	0
647	0	0	0	0	647	1	0	0	1
648	0	0	0	0	648	0	0	0	0
649	2	0	0	2	649	2	0	0	2
650	0	0	0	0	650	1	0	0	1
651	1	0	0	1	651	0	0	0	0
652	0	0	0	0	652	1	0	0	1
653	2	0	0	2	653	0	0	0	0
654	0	0	0	0	654	0	0	0	0
655	1	0	0	1	655	0	0	0	0
656	0	0	0	0	656	1	0	0	1
657	0	0	0	0	657	0	0	0	0
658	0	0	0	0	658	0	0	0	0
659	1	0	0	1	659	0	0	1	1
660	0	0	0	0	660	0	0	0	0
661	0	0	0	0	661	1	0	0	1
662	0	0	0	0	662	1	0	0	1
663	0	0	0	0	663	0	0	0	0
664	0	0	0	0	664	0	0	0	0
665	2	0	1	3	665	0	0	0	0
666	1	0	0	1	666	0	0	0	0
667	0	0	0	0	667	0	0	0	0
668	0	0	0	0	668	0	0	0	0
669	0	0	0	0	669	0	0	0	0
670	2	0	0	2	670	0	0	0	0
671	0	0	0	0	671	0	0	0	0
672	0	0	0	0	672	0	0	0	0
673	0	0	0	0	673	0	0	0	0
674	0	0	0	0	674	0	0	1	1
675	0	0	0	0	675	0	0	0	0
676	0	0	0	0	676	0	0	0	0
677	0	0	0	0	677	0	0	0	0
678	0	0	0	0	678	0	0	0	0
679	0	0	0	0	679	0	0	0	0
680	0	0	0	0	680	0	0	1	1
681	0	0	0	0	681	0	0	0	0
682	0	0	0	0	682	0	0	0	0
683	0	0	0	0	683	0	0	0	0
684	0	0	0	0	684	0	0	0	0
685	0	0	0	0	685	0	0	1	1
686	2	0	0	2	686	0	0	0	0
687	1	0	0	1	687	0	0	0	0
688	0	0	0	0	688	0	0	0	0
689	0	0	0	0	689	0	0	0	0
690	1	0	0	1	690	0	0	0	0
691	0	0	0	0	691	0	0	0	0
692	0	0	0	0	692	1	0	0	1
693	0	0	0	0	693	0	0	0	0
694	0	0	0	0	694	0	0	0	0
695	0	0	0	0	695	0	0	0	0
696	0	0	1	1	696	0	0	0	0
697	0	0	0	0	697	0	0	0	0
698	0	0	0	0	698	0	0	0	0
699	0	0	0	0	699	1	0	0	1
700	0	0	0	0	700	0	0	0	0
701	0	0	0	0	701	0	0	0	0
702	0	0	0	0	702	0	0	0	0
703	0	1	0	1	703	0	0	1	1
704	0	0	0	0	704	0	0	2	2
705	0	0	0	0	705	0	0	0	0
706	0	0	0	0	706	0	0	0	0
707	0	0	0	0	707	0	0	0	0
708	0	0	0	0	708	0	0	0	0
709	0	0	0	0	709	0	0	0	0
710	0	0	0	0	710	0	0	0	0
711	0	0	0	0	711	1	0	0	1
712	0	0	0	0	712	1	0	0	1
713	0	0	0	0	713	0	0	0	0
714	0	1	0	1	714	0	0	0	0
715	0	0	0	0	715	0	0	0	0
716	0	0	0	0	716	1	0	1	2
717	0	0	0	0	717	0	0	0	0
718	0	0	0	0	718	0	0	0	0
719	1	0	0	1	719	0	0	0	0
720	0	0	0	0	720	0	0	0	0
721	0	0	0	0	721	0	0	0	0
722	0	0	0	0	722	0	0	0	0
723	0	0	0	0	723	0	0	0	0
724	0	0	0	0	724	1	0	1	2
725	0	0	0	0	725	1	0	0	1
726	0	0	0	0	726	0	0	1	1
727	0	1	0	1	727	0	0	0	0
728	0	0	0	0	728	0	0	1	1
729	0	0	0	0	729	0	0	0	0
730	0	0	0	0	730	0	0	0	0
731	0	0	0	0	731	0	0	0	0
732	0	0	0	0	732	0	0	0	0
733	0	0	0	0	733	0	0	0	0
734	0	0	0	0	734	0	0	1	1
735	0	0	0	0	735	0	0	0	0
736	0	0	0	0	736	0	0	1	1
737	0	0	0	0	737	0	0	0	0
738	0	0	0	0	738	0	0	0	0
739	0	0	0	0	739	0	0	0	0
740	0	0	0	0	740	0	0	1	1
741	0	0	0	0	741	0	0	0	0
742	0	0	0	0	742	0	0	0	0
743	0	0	0	0	743	0	0	0	0
744	0	0	0	0	744	0	0	0	0
745	0	0	0	0	745	0	0	0	0
746	0	0	0	0	746	0	0	1	1
747	0	0	0	0	747	0	0	1	1
748	0	0	0	0	748	0	0	1	1
749	0	0	0	0	749	0	0	0	0
750	0	0	0	0	750	0	0	0	0
751	0	0	0	0	751	0	0	0	0
752	0	0	0	0	752	0	0	1	1
753	0	0	0	0	753	0	0	1	1
754	0	0	0	0	754	0	0	0	0
755	0	0	0	0	755	0	0	1	1
756	0	0	0	0	756	0	0	1	1
757	0	0	0	0	757	0	0	1	1
758	0	0	0	0	758	0	0	0	0
759	0	0	0	0	759	0	0	1	1
760	0	0	0	0	760	0	0	1	1
761	0	0	0	0	761	0	0	0	0
762	0	0	0	0	762	0	0	1	1
763	0	0	0	0	763	0	0	0	0
764	0	0	0	0	764	0	0	1	1
765	0	0	0	0	765	0	0	0	0
766	0	0	0	0	766	0	0	0	0
767	0	0	0	0	767	0	0	0	0
768	0	0	0	0	768	0	0	0	0
769	0	0	0	0	769	0	0	0	0
770	0	0	0	0	770	0	0	0	0
771	0	0	0	0	771	0	0	0	0
772	0	0	0	0	772	0	0	0	0
773	0	0	0	0	773	0	0	0	0
774	0	0	0	0	774	0	0	0	0
775	0	0	0	0	775	0	0	0	0
776	0	0	0	0	776	0	0	0	0
777	0	0	0	0	777	0	0	0	0
778	0	0	0	0	778	0	0	0	0
779	0	0	0	0	779	0	0	0	0
780	0	0	0	0	780	0	0	0	0
781	0	0	0	0	781	0	0	0	0
782	0	0	0	0	782	0	0	0	0
783	0	0	0	0	783	0	0	0	0
784	0	0	0	0
785	0	0	0	0
786	0	0	0	0
787	0	0	0	0
788	0	0	0	0
789	0	0	0	0
790	0	0	0	0
791	0	0	0	0
792	0	0	0	0
793	0	0	0	0
794	0	0	0	0
795	0	0	0	0
796	0	0	0	0
797	0	0	0	0
798	0	0	0	0
799	0	0	0	0
800	0	0	0	0
801	0	0	0	0
802	0	0	0	0
803	0	0	0	0
804	0	0	0	0
805	0	0	0	0
806	0	0	0	0
807	0	0	0	0
808	0	0	0	0
809	0	0	0	0
810	0	0	0	0
811	0	0	0	0
812	0	0	0	0
813	0	0	0	0
814	0	0	0	0
815	0	0	0	0
816	0	0	0	0
817	0	0	0	0
818	0	0	0	0
819	0	0	0	0
820	0	0	0	0
821	0	0	0	0
822	0	0	0	0
823	0	0	0	0
824	0	0	0	0
825	1	0	0	1
826	0	0	0	0
827	0	0	0	0
828	0	0	0	0
829	0	0	1	1
830	0	0	0	0
831	0	0	0	0
832	0	0	0	0
833	0	0	0	0
834	0	0	0	0
835	0	0	0	0
836	0	0	0	0
837	0	0	0	0
838	0	0	0	0
839	0	0	0	0
840	0	0	0	0
841	0	0	0	0
842	0	0	0	0
843	0	0	0	0
844	0	0	0	0
845	0	0	0	0
846	0	0	0	0
847	0	0	0	0
848	0	0	0	0
849	0	0	0	0
850	0	0	0	0
851	0	0	0	0
852	0	0	0	0
853	0	0	0	0
854	0	0	0	0
855	0	0	0	0
856	0	0	0	0
857	0	0	0	0
858	0	0	0	1
859	0	0	0	0
860	0	0	0	0
861	0	0	0	0
862	0	0	0	0
863	0	0	0	0
864	0	0	0	0
865	0	0	0	0
866	0	0	0	0
867	0	0	0	0
868	0	0	0	0
869	0	2	0	2
870	0	0	0	0
871	0	0	0	0
872	0	0	0	0
873	0	0	0	0
874	0	0	0	0
875	0	0	0	0
876	0	1	0	1
877	0	0	0	0
878	0	0	0	0
879	0	0	0	0
880	0	0	0	0
881	0	0	0	0
882	0	0	0	0
883	0	0	0	0
884	0	0	0	0
885	0	0	0	0
886	0	0	0	0
887	0	0	0	0
888	0	0	0	0
889	0	0	0	0
890	0	0	0	0
891	0	0	0	0
892	0	0	0	0
893	0	0	0	0
894	0	0	0	0
895	0	0	0	0
896	0	0	0	0
897	0	0	0	0
898	0	0	0	0
899	0	0	0	0
900	0	0	0	0
901	0	0	0	0
902	0	0	0	0
903	0	0	1	1
904	0	0	0	0
905	0	0	0	0
906	0	0	0	0
907	0	0	0	0
908	0	0	0	0
909	0	0	0	0
910	0	0	0	0
911	0	0	0	0
912	0	0	0	0
913	0	0	0	0
914	0	0	0	0
915	0	0	0	0
916	0	0	0	0
917	1	0	0	1
918	0	0	0	0
919	0	0	0	0
920	0	0	1	1
921	0	0	0	0
922	1	0	0	1
923	1	0	0	1
924	0	0	0	0
925	0	0	0	0
926	1	0	0	1
927	1	0	0	1
928	0	0	0	0
929	1	0	0	1
930	1	0	0	1
931	0	0	0	0
932	0	0	0	0
933	0	0	0	0
934	1	0	0	1
935	1	0	0	1
936	0	1	0	1
937	1	0	0	1
938	1	0	0	1
939	0	0	0	0
940	0	0	0	0
941	2	0	0	2
942	0	0	0	0
943	0	0	0	0
944	0	0	0	0
945	0	0	0	0
946	0	0	0	0
947	0	0	1	1
948	0	0	0	0
949	0	0	0	0
950	0	1	0	1
951	0	0	0	0
952	0	0	0	0
953	0	0	0	0
954	0	0	0	0
955	0	0	0	0
956	0	0	0	0
957	0	0	0	0
958	0	0	0	0
959	0	0	0	0
960	2	0	0	2
961	0	0	0	0
962	0	0	0	0
963	1	0	0	1
964	0	0	0	0
965	0	0	0	0
966	0	0	0	0
967	0	0	0	0
968	0	0	0	0
969	0	0	0	0
970	0	0	0	0
971	0	0	0	1
972	0	0	0	0
973	0	0	0	0
974	0	0	0	0
975	2	0	0	2
976	0	0	0	0
977	0	0	0	0
978	1	0	0	1
979	0	0	0	0
980	0	0	0	0
981	0	0	0	0
982	0	0	0	0
983	0	0	0	0
984	0	0	0	0
985	0	0	0	0
986	0	0	0	0
987	0	0	0	0
988	1	0	0	1
989	0	0	0	0
990	0	0	0	0
991	0	0	0	0
992	0	0	0	0
993	0	0	0	0
994	0	0	0	0
995	0	0	0	0
996	1	0	0	1
997	0	0	0	0
998	0	0	0	0
999	0	0	0	0
1000	0	0	0	0
1001	0	0	0	0
1002	0	0	0	0
1003	0	0	0	0
1004	0	0	0	1
1005	0	0	0	0
1006	0	0	0	0
1007	0	0	0	0
1008	0	0	0	0
1009	0	0	0	0
1010	0	0	0	0
1011	0	0	0	0
1012	0	0	0	0
1013	0	0	0	0
1014	0	0	0	0
1015	0	0	0	0
1016	0	0	0	0
1017	0	0	0	0
1018	0	0	0	0
1019	1	0	0	1
1020	0	0	0	0
1021	0	0	0	0
1022	0	0	0	0
1023	0	0	0	0
1024	0	0	0	0
1025	0	0	0	0
1026	0	0	0	0
1027	0	0	0	0
1028	0	0	0	0
1029	1	0	0	1
1030	0	0	0	0
1031	0	0	0	0
1032	0	0	0	0
1033	0	0	0	0
1034	0	0	0	0
1035	0	0	0	0
1036	0	0	0	0
1037	0	0	0	0
1038	0	0	0	0
1039	0	0	0	0
1040	1	0	0	1
1041	0	0	0	1
1042	0	0	0	0
1043	0	0	0	0
1044	0	0	0	0
1045	0	0	0	0
1046	0	0	0	0
1047	0	0	0	0
1048	0	0	0	0
1049	0	0	0	0
1050	0	0	0	0
1051	0	0	0	0
1052	0	0	0	0
1053	0	0	0	0
1054	0	0	0	0
1055	0	0	0	0
1056	0	0	0	0
1057	0	0	0	0
1058	0	0	0	0
1059	0	0	0	0
1060	0	0	0	0
1061	0	0	0	0
1062	0	0	0	0
1063	0	0	0	0
1064	0	0	0	0
1065	0	0	0	0
1066	1	0	0	1
1067	0	0	0	0
1068	0	0	0	0
1069	0	0	0	0
1070	0	0	0	0
1071	0	0	0	0
1072	0	0	0	0
1073	0	0	0	0
1074	0	0	0	0
1075	0	0	0	0
1076	0	0	0	0
1077	0	0	0	0
1078	0	0	0	0
1079	0	0	0	0
1080	0	0	0	0
1081	0	0	0	0
1082	0	0	0	0
1083	0	0	0	0
1084	0	0	0	0
1085	0	0	0	0
1086	0	0	0	0
1087	1	0	0	1
1088	0	0	0	0
1089	0	0	0	0
1090	0	0	0	0
1091	1	0	0	1
1092	0	0	0	0
1093	0	0	0	0
1094	0	0	0	0
1095	0	0	0	0
1096	0	0	0	0
1097	0	0	0	0
1098	0	0	0	0
1099	0	0	0	0
1100	0	0	0	0
1101	0	0	0	0
1102	0	0	0	0
1103	0	0	0	0
1104	0	0	0	0
1105	0	0	0	0
1106	0	0	0	0
1107	0	0	0	0
1108	0	0	0	0
1109	0	0	0	0
1110	0	0	0	0
1111	0	0	0	0
1112	0	0	0	0
1113	0	0	0	0
1114	0	0	0	0
1115	0	0	0	0
1116	0	0	0	0
1117	0	0	0	0
1118	0	0	0	0
1119	0	0	0	0
1120	0	0	0	0
1121	0	0	0	0
1122	0	0	0	0
1123	0	0	0	0
1124	0	0	0	0
1125	0	0	0	0
1126	0	0	0	0
1127	0	0	0	0
1128	0	0	0	0
1129	0	0	0	0
1130	0	0	0	0
1131	0	0	0	0
1132	0	0	0	0
1133	0	0	0	0
1134	0	0	0	0
1135	0	0	0	0
1136	0	0	0	0
1137	0	0	0	0
1138	0	0	0	0
1139	0	0	0	0
1140	0	0	0	0
1141	0	0	0	0
1142	0	0	0	0
1143	0	0	0	0
1144	0	0	0	0
1145	0	0	0	0
1146	0	0	0	0
1147	0	0	0	0
1148	0	0	0	0
1149	0	0	0	0
1150	0	0	0	0
1151	1	0	0	1
1152	0	0	0	0
1153	0	0	0	0
1154	0	0	0	0
1155	0	0	0	0
1156	0	0	0	0
1157	0	0	0	0
1158	0	0	0	0
1159	0	0	0	0
1160	0	0	0	0
1161	0	0	0	0
1162	0	0	0	0
1163	0	0	0	0
1164	0	0	0	0
1165	0	0	0	0
1166	0	0	0	0
1167	0	0	0	0
1168	0	0	0	0
1169	0	0	0	0
1170	0	0	0	0
1171	0	0	0	0
1172	0	0	0	0
1173	0	0	0	0
1174	0	0	0	0
1175	0	0	0	0
1176	0	0	0	0
1177	0	0	0	0
1178	0	0	0	0
1179	0	0	0	0
1180	0	0	0	0
1181	0	0	0	0
1182	0	0	0	0
1183	0	0	0	0
1184	0	0	0	0
1185	0	0	0	0
1186	1	0	0	2
1187	0	0	0	0
1188	0	0	0	0
1189	0	0	0	0
1190	0	0	0	0
1191	0	0	0	0
1192	0	0	0	0
1193	0	0	0	0
1194	0	0	0	0
1195	0	0	0	0
1196	0	0	0	0
1197	0	1	0	1
1198	0	0	0	0
1199	0	0	0	0
1200	0	0	0	0
1201	0	0	0	0
1202	0	0	0	0
1203	0	0	0	0
1204	0	0	0	0
1205	0	0	0	0
1206	0	0	0	0
1207	1	0	0	1
1208	0	0	1	1
1209	0	0	0	0
1210	0	0	0	0
1211	0	0	0	0
1212	0	0	0	0
1213	0	0	0	0
1214	0	0	0	0
1215	0	0	0	0
1216	0	0	0	0
1217	0	0	0	0
1218	0	0	0	0
1219	0	0	0	0
1220	0	0	0	0
1221	0	0	0	0
1222	0	0	0	0
1223	0	0	0	0
1224	1	0	0	1
1225	0	0	0	0
1226	0	0	0	0
1227	0	0	0	0
1228	1	0	0	1
1229	0	0	1	1
1230	2	0	0	2
1231	0	0	0	0
1232	1	0	0	1
1233	0	0	0	0
1234	0	0	0	0
1235	0	0	0	0
1236	1	0	0	1
1237	0	0	0	0
1238	1	0	0	1
1239	0	0	0	0
1240	0	0	0	0
1241	0	0	0	0
1242	0	0	0	0
1243	0	0	0	0
1244	0	0	0	0
1245	0	0	0	0
1246	0	0	0	0
1247	0	0	0	0
1248	0	0	0	0
1249	0	0	0	0
1250	0	0	0	0
1251	0	0	0	0
1252	0	0	0	0
1253	0	0	0	0
1254	0	0	0	0
1255	0	0	0	0
1256	0	0	0	0
1257	0	0	0	0
1258	0	0	0	0
1259	1	0	0	1
1260	0	0	0	0
1261	0	0	0	0
1262	0	0	0	0
1263	0	0	0	0
1264	0	0	0	0
1265	0	0	0	0
1266	0	0	0	0
1267	0	0	0	0
1268	0	0	0	0
1269	0	0	0	0
1270	0	0	0	0
1271	0	1	0	1
1272	0	0	0	0
1273	0	0	0	0
1274	0	0	0	0
1275	0	0	0	0
1276	0	0	0	0
1277	0	0	0	0
1278	0	1	0	1
1279	0	0	0	0
1280	0	0	1	1
1281	0	0	0	0
1282	0	0	0	0
1283	0	0	0	0
1284	0	0	0	0
1285	1	0	0	1
1286	0	0	0	0
1287	0	0	0	0
1288	0	0	1	1
1289	0	1	0	1
1290	1	0	0	1
1291	0	0	0	0
1292	0	0	0	0
1293	0	0	0	0
1294	0	0	0	0
1295	0	0	0	0
1296	0	0	0	0
1297	0	0	0	0
1298	0	0	0	0
1299	0	0	0	0
1300	1	0	0	1
1301	1	0	1	2
1302	0	0	0	0
1303	0	0	0	0
1304	0	0	0	0
1305	0	0	0	0
1306	2	0	0	2
1307	1	0	0	1
1308	0	0	0	0
1309	1	0	0	1
1310	0	0	0	0
1311	0	0	0	0
1312	1	0	0	1
1313	0	0	0	0
1314	0	0	0	0
1315	0	0	0	0
1316	0	0	0	0
1317	0	0	0	0
1318	1	0	0	1
1319	0	0	0	0
1320	1	0	0	1
1321	1	0	0	1
1322	0	0	0	0
1323	0	0	0	0
1324	0	0	0	0
1325	1	0	0	1
1326	0	0	0	0
1327	0	0	0	0
1328	0	0	0	0
1329	0	0	0	0
1330	0	0	0	0
1331	1	0	0	1
1332	1	0	0	1
1333	0	0	0	0
1334	0	0	0	0
1335	0	0	0	0
1336	0	0	0	0
1337	0	0	0	0
1338	0	0	0	0
1339	0	0	0	0
1340	0	0	0	0
1341	1	0	0	1
1342	0	0	0	0
1343	0	0	0	0
1344	0	0	0	0
1345	0	0	0	0
1346	0	0	0	0
1347	0	0	0	0
1348	1	0	0	1
1349	0	0	0	0
1350	0	0	0	0
1351	0	0	0	0
1352	0	0	0	0
1353	0	0	0	0
1354	1	0	0	1
1355	0	0	0	0
1356	0	0	0	0
1357	0	0	0	0
1358	0	0	0	0
1359	0	0	0	0
1360	0	0	0	0
1361	0	0	0	0
1362	0	0	0	0
1363	0	0	0	0
1364	0	0	0	0
1365	0	0	0	0
1366	0	0	0	0
1367	0	0	0	0
1368	0	0	0	0
1369	0	0	0	0
1370	0	0	0	0
1371	0	0	0	0
1372	0	0	0	0
1373	0	0	0	0
1374	0	0	0	0
1375	0	0	0	0
1376	0	0	0	0
1377	0	0	0	0
1378	1	0	0	1
1379	0	0	0	0
1380	0	0	0	0
1381	0	0	0	0
1382	0	0	0	0
1383	0	0	0	0
1384	0	0	0	0
1385	0	0	0	0
1386	0	0	0	0
1387	0	0	0	0
1388	0	0	0	0
1389	0	0	0	0
1390	0	0	0	0
1391	0	0	0	0
1392	0	0	0	0
1393	0	0	0	0
1394	0	0	0	0
1395	0	0	0	0
1396	0	0	0	0
1397	0	0	0	0
1398	0	0	0	0
1399	0	0	0	0
1400	1	0	0	1
1401	0	0	0	0
1402	0	0	0	0
1403	0	0	0	0
1404	0	0	0	0
1405	0	0	0	0
1406	0	0	0	0
1407	0	0	0	0
1408	0	0	0	0
1409	0	0	0	0
1410	0	0	0	0
1411	0	0	0	0
1412	0	0	0	0
1413	0	0	0	0
1414	0	0	0	0
1415	0	0	0	0
1416	0	0	0	0
1417	0	0	0	0
1418	0	0	0	0
1419	0	0	0	0
1420	0	0	0	0
1421	0	0	0	0
1422	0	0	0	0
1423	0	0	0	0
1424	0	0	0	0
1425	0	0	0	0
1426	0	0	0	0
1427	0	0	0	0
1428	0	0	0	0
1429	0	0	0	0
1430	0	0	0	0
1431	0	0	1	1
1432	0	0	0	1
1433	0	0	0	0
1434	0	0	0	0
1435	0	0	0	0
1436	0	0	0	0
1437	0	0	0	0
1438	0	0	0	0
1439	0	0	0	0
1440	0	0	0	0
1441	0	0	0	0
1442	0	0	0	0
1443	0	0	0	0
1444	0	0	0	0
1445	0	0	0	0
1446	0	0	0	0
1447	0	0	0	0
1448	1	0	0	1
1449	0	0	0	0
1450	0	0	0	0
1451	0	0	0	0
1452	1	0	0	1
1453	0	0	0	0
1454	0	0	0	0
1455	0	0	0	0
1456	1	0	0	1
1457	0	0	0	0
1458	0	0	0	0
1459	0	0	0	0
1460	0	0	0	0
1461	0	0	0	0
1462	0	0	0	0
1463	0	0	0	0
1464	0	0	0	0
1465	0	0	0	0
1466	0	0	0	0
1467	0	0	0	0
1468	0	0	0	0
1469	1	0	0	1
1470	0	0	0	0
1471	0	0	0	0
1472	0	0	0	0
1473	0	0	0	0
1474	0	0	0	0
1475	0	0	0	0
1476	0	0	0	0
1477	0	0	0	0
1478	0	0	0	0
1479	0	0	0	0
1480	0	0	0	0
1481	1	0	0	1
1482	0	0	0	0
1483	0	0	0	0
1484	1	0	0	1
1485	1	0	0	1
1486	0	0	0	0
1487	0	0	0	0
1488	1	0	0	1
1489	0	0	0	0
1490	0	0	0	0
1491	0	0	0	0
1492	0	0	0	0
1493	0	0	0	0
1494	0	0	0	0
1495	0	0	0	0
1496	0	0	0	0
1497	0	0	0	0
1498	0	0	0	0
1499	0	0	0	0
1500	0	0	0	0
1501	0	0	0	0
1502	0	0	0	0
1503	0	0	0	0
1504	0	0	0	0
1505	0	0	0	0
1506	0	0	0	0
1507	0	0	0	0
1508	0	0	0	0
1509	0	0	0	0
1510	0	0	0	0
1511	0	0	0	0
1512	0	0	0	0
1513	0	0	0	0
1514	0	0	0	0
1515	0	0	0	0
1516	0	0	0	0
1517	0	0	0	0
1518	0	0	0	0
1519	0	0	0	0
1520	0	0	0	0
1521	0	0	0	0
1522	0	0	0	0
1523	0	0	0	0
1524	0	0	0	0
1525	0	0	0	0
1526	0	0	0	0
1527	0	0	0	0
1528	0	0	0	0
1529	0	0	0	0
1530	0	0	0	0
1531	0	0	0	0
1532	0	0	0	0
1533	0	0	0	0
1534	1	0	0	1
1535	0	0	0	0
1536	0	0	0	0
1537	0	0	0	0
1538	0	0	0	0
1539	0	0	0	0
1540	0	0	0	0
1541	0	0	0	0
1542	0	0	0	0
1543	0	0	0	0
1544	0	0	0	0
1545	0	0	0	0
1546	0	0	0	0
1547	0	0	0	0
1548	0	0	0	0
1549	0	0	0	0
1550	0	0	0	0
1551	0	0	0	0
1552	0	0	0	0
1553	0	0	0	0
1554	0	0	0	0
1555	0	0	1	1
1556	0	0	0	0
1557	0	0	0	0
1558	0	0	0	0
1559	0	0	0	0
1560	0	0	0	0
1561	0	0	0	0
1562	0	0	0	0
1563	0	0	0	0
1564	0	0	1	1
1565	0	0	0	0
1566	0	0	1	1
1567	0	0	0	0
1568	0	0	0	0
1569	0	0	0	0
1570	0	0	0	0
1571	0	0	0	0
1572	0	0	0	0
1573	0	0	0	0
1574	0	0	0	0
1575	0	0	0	0
1576	0	0	0	0
1577	0	0	0	0
1578	1	0	0	1
1579	0	0	0	0
1580	0	0	0	0
1581	1	0	0	1
1582	1	0	0	1
1583	0	0	0	0
1584	0	0	0	0
1585	1	0	0	1
1586	0	0	0	0
1587	0	0	1	1
1588	0	0	0	0
1589	0	0	0	0
1590	0	0	0	0
1591	2	0	0	2
1592	2	0	0	2
1593	0	0	0	0
1594	1	0	0	1
1595	0	0	0	0
1596	0	0	0	0
1597	0	0	0	0
1598	0	0	0	0
1599	0	0	0	0
1600	0	0	0	0
1601	0	0	0	0
1602	0	0	0	0
1603	1	0	0	1
1604	0	0	0	0
1605	0	0	0	0
1606	1	0	0	1
1607	0	0	0	0
1608	2	0	0	2
1609	0	0	0	0
1610	0	0	0	0
1611	0	0	0	0
1612	0	0	0	0
1613	0	0	0	0
1614	0	0	1	1
1615	0	0	0	0
1616	0	0	0	0
1617	0	0	0	1
1618	0	0	0	0
1619	0	0	0	0
1620	0	0	0	0
1621	1	0	1	2
1622	0	0	0	0
1623	0	0	0	0
1624	0	0	0	0
1625	0	0	0	0
1626	0	0	0	0
1627	0	0	0	0
1628	5	0	0	5
1629	4	0	0	4
1630	0	0	0	0
1631	0	0	0	0
1632	1	0	0	1
1633	0	0	0	0
1634	0	0	0	0
1635	0	0	0	0
1636	0	0	0	0
1637	0	0	0	0
1638	0	0	0	0
1639	0	0	0	0
1640	1	0	0	1
1641	0	0	0	0
1642	0	0	0	0
1643	0	0	0	0
1644	0	0	0	0
1645	0	0	0	0
1646	0	0	0	0
1647	0	0	0	0
1648	0	0	0	0
1649	0	0	0	0
1650	0	0	0	0
1651	0	0	0	0
1652	0	0	0	0
1653	0	0	0	0
1654	0	0	0	0
1655	0	0	0	0
1656	0	0	0	0
1657	0	0	0	0
1658	0	0	0	0
1659	0	0	0	0
1660	0	0	0	0
1661	0	0	0	0
1662	0	0	0	0
1663	0	0	0	0
1664	0	0	0	0
1665	0	0	0	0
1666	0	0	0	0
1667	0	0	0	0
1668	0	0	0	0
1669	0	0	0	0
1670	0	0	0	0
1671	0	0	0	0
1672	0	0	0	0
1673	0	0	0	0
1674	0	0	0	0
1675	0	0	0	0
1676	0	0	0	0
1677	0	0	0	0
1678	0	0	0	0
1679	0	0	0	0
1680	0	0	0	0
1681	0	0	0	0
1682	0	0	0	0
1683	0	0	0	0
1684	0	0	0	0
1685	0	0	0	0
1686	0	0	0	0
1687	0	0	0	0
1688	0	0	0	0
1689	0	0	0	0
1690	0	0	0	0
1691	0	0	0	0
1692	0	0	0	0
1693	0	0	0	0
1694	0	0	0	0
1695	0	0	0	0
1696	0	0	0	0
1697	0	0	0	0
1698	0	0	0	0
1699	0	0	0	0
1700	0	0	0	0
1701	0	0	0	0
1702	0	0	0	0
1703	0	0	0	0
1704	0	0	0	0
1705	0	0	0	0
1706	0	0	0	0
1707	0	0	0	0
1708	0	0	0	0
1709	0	0	0	0
1710	0	0	0	0
1711	0	0	0	0
1712	0	0	0	0
1713	0	0	0	0
1714	0	0	0	0
1715	1	0	0	1
1716	0	0	0	0
1717	0	0	0	0
1718	0	0	0	0
1719	0	0	0	0
1720	0	0	0	0
1721	0	0	0	0
1722	0	0	0	0
1723	0	0	0	0
1724	0	0	0	0
1725	0	0	0	0
1726	0	0	0	0
1727	0	0	0	0
1728	0	0	0	0
1729	0	0	1	1
1730	0	0	0	0
1731	0	0	0	0
1732	0	0	0	0
1733	0	0	0	0
1734	0	0	0	0
1735	0	0	0	0
1736	0	0	0	0
1737	0	0	0	0
1738	0	0	0	0
1739	0	0	0	0
1740	0	0	0	0
1741	0	0	0	0
1742	0	0	0	0
1743	0	0	0	0
1744	0	0	0	0
1745	0	0	0	0
1746	0	0	0	0
1747	0	0	0	0
1748	0	0	0	0
1749	0	0	1	1
1750	0	0	0	0
1751	0	0	0	0
1752	0	0	0	0
1753	0	0	0	0
1754	0	0	0	0
1755	0	0	0	0
1756	0	0	0	0
1757	0	0	0	0
1758	0	0	0	0
1759	0	0	0	0
1760	0	0	0	0
1761	0	0	0	0
1762	0	0	0	0
1763	0	0	0	0
1764	0	0	0	0
1765	0	0	0	0
1766	0	0	0	0
1767	0	0	0	0
1768	2	0	0	2
1769	0	0	0	0
1770	0	0	0	0
1771	0	0	0	0
1772	1	0	0	1
1773	0	0	0	0
1774	0	0	0	0
1775	0	0	0	0
1776	0	0	0	0
1777	0	0	0	0
1778	0	0	0	0
1779	0	0	0	0
1780	0	0	0	0
1781	0	0	0	0
1782	0	0	0	0
1783	0	0	0	0
1784	0	0	0	0
1785	0	0	0	0
1786	0	0	0	0
1787	0	0	0	0
1788	0	0	0	0
1789	0	0	0	0
1790	0	0	0	0
1791	0	0	0	0
1792	0	0	0	0
1793	0	0	0	0
1794	0	0	0	0
1795	0	0	0	0
1796	0	0	0	0
1797	0	0	0	0
1798	0	0	0	0
1799	0	0	0	0
1800	0	0	0	0
1801	0	0	0	0
1802	0	0	0	0
1803	0	0	0	0
1804	0	0	0	0
1805	0	0	0	0
1806	0	0	0	0
1807	0	0	0	0
1808	0	0	0	0
1809	0	0	0	0
1810	0	0	0	0
1811	0	0	0	0
1812	0	0	0	0
1813	0	0	0	0
1814	0	0	0	0
1815	0	0	0	0
1816	0	0	0	0
1817	0	0	0	0
1818	0	0	0	0
1819	0	0	0	0
1820	0	0	0	0
1821	0	0	0	0
1822	0	0	0	0
1823	0	0	0	0
1824	0	0	0	0
1825	0	0	0	0
1826	0	0	0	0
1827	0	0	0	0
1828	0	0	0	0
1829	0	0	0	0
1830	0	0	0	0
1831	0	0	0	0
1832	0	0	0	0
1833	0	0	0	0
1834	0	0	0	0
1835	0	0	0	0
1836	0	0	0	0
1837	0	0	0	0
1838	0	0	0	0
1839	0	0	0	0
1840	0	0	0	0
1841	0	0	0	0
1842	0	0	0	0
1843	0	0	0	0
1844	0	0	0	0
1845	0	0	0	0
1846	0	0	0	0
1847	0	0	0	0
1848	0	0	0	0
1849	0	0	0	0
1850	0	0	0	0
1851	0	0	0	0
1852	0	0	0	0
1853	0	0	0	0
1854	0	0	0	0
1855	0	0	0	0
1856	0	0	0	0
1857	0	0	0	0
1858	0	0	0	0
1859	0	0	0	0
1860	0	0	0	0
1861	0	0	0	0
1862	0	0	0	0
1863	0	0	0	0
1864	0	0	0	0
1865	0	0	0	0
1866	0	0	0	0
1867	0	0	0	0
1868	0	0	0	0
1869	0	0	0	0
1870	0	0	0	0
1871	0	0	0	0
1872	0	0	0	0
1873	0	0	0	0
1874	0	0	0	0
1875	0	0	0	0
1876	0	0	0	0
1877	0	0	0	0
1878	0	0	0	0
1879	0	0	0	0
1880	0	0	0	0
1881	0	0	0	0
1882	0	0	0	0
1883	0	0	0	0
1884	0	0	0	0
1885	0	0	0	0
1886	0	0	0	0
1887	0	0	0	0
1888	0	0	0	0
1889	0	0	0	0
1890	0	0	0	0
1891	0	0	0	0
1892	0	0	0	0
1893	0	0	1	1
1894	0	0	0	0
1895	0	0	0	0
1896	0	0	0	0
1897	0	0	0	0
1898	0	0	0	0
1899	0	0	0	0
1900	0	0	0	0
1901	0	0	0	0
1902	0	0	0	0
1903	0	0	0	0
1904	0	0	0	0
1905	0	0	0	0
1906	0	0	0	0
1907	0	0	0	0
1908	0	0	0	0
1909	0	0	0	0
1910	0	0	0	0
1911	0	0	0	0
1912	0	0	0	0
1913	0	0	0	0
1914	0	0	0	0
1915	0	0	0	0
1916	0	0	0	0
1917	0	0	0	0
1918	0	0	0	0
1919	0	0	0	0
1920	0	0	0	0
1921	0	0	0	0
1922	0	0	0	0
1923	0	0	0	0
1924	0	0	0	0
1925	0	0	0	0
1926	0	0	0	0
1927	0	0	0	0
1928	0	0	0	0
1929	0	0	0	0
1930	0	0	0	0
1931	0	0	2	2
1932	0	0	0	0
1933	0	0	0	0
1934	0	0	0	0
1935	0	0	0	0
1936	1	0	0	1
1937	0	0	0	0
1938	0	0	0	0
1939	0	0	0	0
1940	0	0	0	0
1941	0	0	0	0
1942	0	0	0	0
1943	0	0	0	0
1944	0	0	0	0
1945	0	0	1	1
1946	1	0	0	1
1947	0	0	0	0
1948	0	0	0	0
1949	0	0	1	1
1950	0	0	0	0
1951	0	0	0	0
1952	0	0	0	0
1953	2	0	0	2
1954	0	0	1	1
1955	0	0	0	0
1956	0	0	0	0
1957	0	0	0	0
1958	0	0	0	0
1959	0	0	0	0
1960	0	0	0	0
1961	0	0	0	0
1962	0	0	0	0
1963	0	0	0	0
1964	0	0	0	0
1965	0	0	0	0
1966	0	0	0	0
1967	0	0	0	0
1968	0	0	0	0
1969	0	0	0	0
1970	0	0	0	0
1971	0	0	1	1
1972	0	0	0	0
1973	0	0	0	0
1974	0	0	0	0
1975	0	0	0	0
1976	0	0	0	0
1977	0	0	0	0
1978	0	0	0	0
1979	0	0	0	0
1980	0	0	0	0
1981	0	0	0	0
1982	0	0	0	0
1983	0	0	0	0
1984	0	0	0	0
1985	0	0	0	0
1986	0	0	0	0
1987	0	0	0	0
1988	0	0	0	0
1989	0	0	0	0
1990	0	0	0	0
1991	0	0	0	0
1992	0	0	0	0
1993	0	0	0	0
1994	0	0	0	0
1995	0	0	0	0
1996	0	0	0	0
[truncated: 3,483 more rows]
